# Supplementary material for: Metabolism-Guided Optimization of Tryptophanol-Derived Isoindolinone p53 Activators
Source: Pharmaceuticals (Basel). 2023 Jan 19;16(2):146. doi: 10.3390/ph16020146 (PMC9967700; doi:10.3390/ph16020146)
Supplement: Supplementary file 1 [file pharmaceuticals-16-00146-s001.zip]

Archive with 1 entries (1 files):
- pharmaceuticals-2136622-supplementary.pdf
